# Supplementary material for: Response of Benthic Foraminifera to Cadmium Pollution Assessed via Morphological and Metabarcoding Analyses
Source: Microorganisms. 2026 May 15;14(5):1122. doi: 10.3390/microorganisms14051122 (PMC13209411; doi:10.3390/microorganisms14051122)
Supplement: Supplementary file 1 [file microorganisms-14-01122-s001.zip]

Archive with 1 entries (1 files):
- microorganisms-4236871-supplementary.pdf
